# Supplementary material for: Systemic Inflammation Disrupts Circadian Rhythms and Diurnal Neuroimmune Dynamics
Source: Int J Mol Sci. 2024 Jul 7;25(13):7458. doi: 10.3390/ijms25137458 (PMC11242289; doi:10.3390/ijms25137458)
Supplement: Supplementary file 1 [file ijms-25-07458-s001.zip]

Archive with 1 entries (1 files):
- ijms-3044246-supplementary.pdf
